# Supplementary material for: Haplotype bias detection using pedigree-based transmission simulation: traces of selection that occurred in apple breeding
Source: Hortic Res. 2025 Dec 26;13(3):uhaf349. doi: 10.1093/hr/uhaf349 (PMC12977171; doi:10.1093/hr/uhaf349)
Supplement: Web_Material_uhaf349 [file web_material_uhaf349.zip]

Archive with 2 entries (2 files):
- Supplementary_Figure.pptx
- Supplementary-Table.xlsx
